# Supplementary material for: Floral Response to Heat: A Study of Color and Biochemical Adaptations in Purple Chrysanthemums
Source: Plants (Basel). 2024 Jul 5;13(13):1865. doi: 10.3390/plants13131865 (PMC11243879; doi:10.3390/plants13131865)
Supplement: Supplementary file 1 [file plants-13-01865-s001.zip]

Archive with 1 entries (1 files):
- plants-3039949-supplementary.xlsx
