# Supplementary material for: Floral Response to Heat: A Study of Color and Biochemical Adaptations in Purple Chrysanthemums
Source: Plants (Basel). 2024 Jul 5;13(13):1865. doi: 10.3390/plants13131865 (PMC11243879; doi:10.3390/plants13131865)
Supplement: Supplementary file 1 [file plants-13-01865-s001.zip › plants-3039949-supplementary.xlsx]

## Sheet: Table S1
Table S1 Pearson correlation coefficient among ten physiological indicators for ‘Zi Feng Che’
Index	TAC	TFC	TPC	PAL	CHI	DFR	ANS	PPO	βG	POD
TAC	1	0.98704	0.97353	-0.832	0.772	0.755	0.0135	-0.536	-0.948	0.954
TFC	0.9126	1	0.98851	-0.75012	0.75511	0.64888	-0.02322	-0.41943	-0.91162	0.90518
TPC	0.90164	0.98813	1	-0.68398	0.8397	0.59165	0.12056	-0.47874	-0.93919	0.8597
PAL	-0.297	-0.563	-0.65384	1	-0.451	-0.983	0.21	0.587	0.764	-0.96
CHI	0.347	-0.06582	-0.0733	0.598	1	0.439	0.638	-0.756	-0.916	0.619
DFR	0.979	0.87914	0.83758	-0.138	0.383	1	-0.113	-0.683	-0.731	0.908
ANS	-0.699	-0.46993	-0.37426	-0.457	-0.658	-0.817	1	-0.644	-0.32	-0.13
PPO	0.864	0.66266	0.59354	0.216	0.609	0.937	-0.963	1	0.75	-0.567
βG	-0.971	-0.81077	-0.82445	0.254	-0.502	-0.926	0.665	-0.835	1	-0.882
POD	0.787	0.87485	0.93874	-0.814	-0.111	0.659	-0.109	0.369	-0.767	1
Note:The upper triangle indicates correlation coefficients under ambient temperature conditions, while the lower triangle shows the coefficients after high-temperature treatment.

## Sheet: Table S2
Table S2 Pearson correlation coefficient among ten physiological indicators for ‘Chrystal Regal’
Index	TAC	TFC	TPC	PAL	CHI	DFR	ANS	PPO	βG	POD
TAC	1	0.40899	0.18187	-0.50291	-0.15398	-0.07638	-0.31466	0.2253	0.72385	-0.6027
TFC	-0.56077	1	0.96208	0.12927	0.72024	0.874	0.71346	-0.44056	0.72483	0.46622
TPC	0.49481	0.38832	1	0.15319	0.73659	0.96554	0.80861	-0.63894	0.51616	0.62665
PAL	0.799	-0.35824	0.67734	1	0.776	0.324	0.671	0.283	0.204	0.718
CHI	0.529	-0.5277	0.30119	0.866	1	0.814	0.949	-0.154	0.539	0.843
DFR	0.809	-0.91219	0.01987	0.703	0.741	1	0.917	-0.675	0.36	0.804
ANS	0.211	0.09247	0.62032	0.755	0.797	0.216	1	-0.436	0.318	0.947
PPO	0.318	0.26812	0.84805	0.774	0.643	0.113	0.94	1	0.283	-0.464
βG	0.695	-0.67441	0.27535	0.892	0.97	0.877	0.655	0.528	1	0.013
POD	-0.782	0.75613	0.08333	-0.292	-0.127	-0.748	0.396	0.341	-0.365	1
Note:The upper triangle indicates correlation coefficients under ambient temperature conditions, while the lower triangle shows the coefficients after high-temperature treatment.

## Sheet: Table S3
Table S3 Pearson correlation coefficient among ten physiological indicators for ‘Zi Hong Tuo Gui’
Index	TAC	TFC	TPC	PAL	CHI	DFR	ANS	PPO	βG	POD
TAC	1	0.76844	0.80349	0.448	-0.406	0.462	-0.707	0.367	-0.859	0.709
TFC	-0.89461	1	0.99838	0.91209	0.25003	0.91126	-0.1857	0.85616	-0.37601	0.13654
TPC	-0.60275	0.89322	1	0.88865	0.19548	0.88949	-0.23729	0.82793	-0.42705	0.19119
PAL	-0.973	0.93338	0.68076	1	0.571	0.997	0.132	0.934	-0.018	-0.217
CHI	0.65	-0.55083	-0.41006	-0.483	1	0.531	0.887	0.701	0.803	-0.924
DFR	0.311	-0.10582	0.03473	-0.088	0.886	1	0.081	0.905	-0.057	-0.174
ANS	-0.284	0.56011	0.64989	0.496	0.37	0.759	1	0.348	0.966	-0.988
PPO	-0.511	0.08881	-0.32178	0.336	-0.572	-0.688	-0.583	1	0.145	-0.386
βG	0.349	0.10329	0.53712	-0.228	0.207	0.371	0.465	-0.919	1	-0.969
POD	0.429	-0.00887	0.37329	-0.236	0.591	0.749	0.679	-0.992	0.892	1
Note:The upper triangle indicates correlation coefficients under ambient temperature conditions, while the lower triangle shows the coefficients after high-temperature treatment.

## Sheet: Table S4
Table S4 Pearson correlation coefficient among ten physiological indicators for ‘Zi Lian’
Index	TAC	TFC	TPC	PAL	CHI	DFR	ANS	PPO	βG	POD
TAC	1	-0.61842	-0.54889	0.288	-0.918	-0.503	-0.073	-0.483	-0.136	-0.357
TFC	-0.99089	1	0.99622	0.42956	0.86893	0.58415	-0.50154	0.93398	-0.58411	0.95392
TPC	-0.99287	0.99298	1	0.47979	0.82573	0.55474	-0.53068	0.94578	-0.62844	0.97636
PAL	0.05	0.08456	0.00809	1	-0.025	0.571	-0.963	0.296	-0.984	0.593
CHI	0.499	-0.46796	-0.39912	0.129	1	0.515	-0.127	0.787	-0.149	0.69
DFR	0.051	-0.06657	-0.15598	-0.011	-0.835	1	-0.771	0.258	-0.63	0.468
ANS	0.318	-0.21578	-0.20764	0.689	0.803	-0.659	1	-0.287	0.965	-0.59
PPO	-0.195	0.11368	0.23008	-0.68	0.448	-0.715	-0.038	1	-0.451	0.942
βG	0.898	-0.8526	-0.90643	0.353	0.209	0.356	0.284	-0.607	1	-0.722
POD	0.76	-0.74309	-0.81262	0.175	-0.154	0.672	-0.089	-0.695	0.924	1
Note:The upper triangle indicates correlation coefficients under ambient temperature conditions, while the lower triangle shows the coefficients after high-temperature treatment.

## Sheet: Table S5
Table S5 Primer sequences for qRT-PCR analysis
Gene family	Gene ID	Forward Primer	Reverse Primer
CHI	Cse_sc021211.1_g010.1	CCGTCAAGCCTCCTGGTG	GCAAGCAACGGAATCGCT
ANS	Cse_sc003501.1_g030.1	ACCTGCTACCGCGGAGTA	TTCTCGAGCCTCCCCTCC
PPO	Cse_sc027584.1_g010.1	CTTGCTCTTGGGGCTCGG	CCCTCGCAGCGTCATTCA
POD	Cse_sc031727.1_g010.1	TACAATCGGGCAGGCACG	GTGCAGTCTGTGGGCAGT
reference gene	CmEF1α	TTTTGGTATCTGGTCCTGGAG	CCATTCAAGCGACAGACTCA
